# Supplementary material for: Cognitive Functions in Adolescent Girls with Anorexia Nervosa during Nutritional Rehabilitation
Source: Nutrients. 2024 Oct 10;16(20):3435. doi: 10.3390/nu16203435 (PMC11510226; doi:10.3390/nu16203435)
Supplement: Supplementary file 1 [file nutrients-16-03435-s001.zip]

Archive with 1 entries (1 files):
- nutrients-3192481-supplementary.pdf
